# Supplementary material for: Genome-Wide Association Study on Grain Length and Grain Width of Rice
Source: Biology (Basel). 2025 Dec 28;15(1):50. doi: 10.3390/biology15010050 (PMC12785118; doi:10.3390/biology15010050)
Supplement: Supplementary file 1 [file biology-15-00050-s001.zip]

Archive with 1 entries (1 files):
- biology-4038675-supplementary.pdf
